# Supplementary material for: Computational models for the assessment of manufactured nanomaterials: Development of model reporting standards and mapping of the model landscape
Source: Comput Toxicol. 2019 Feb;9:143–51. doi: 10.1016/j.comtox.2018.12.002 (PMC6472618; doi:10.1016/j.comtox.2018.12.002)
Supplement: Supplementary Data 1 [file mmc1.xml]

<?xml version="1.0" encoding="UTF-8" standalone="no"?><data:data><datasets><author>andrew.worth@ec.europa.eu</author><type>1</type><dataset><name>Computational models for the safety assessment of nanomaterials</name><caption/><description>The supplementary materials of the Nanocomput project report comprise: 
S1: Inventory of Quantitative Structure-Property Relationship (QSPR) and Quantitative Structure-Activity Relationship (QSAR) models 
S2: Model inventories for physiologically based kinetic (PBK) models, dosimetry models and environmental fate models  
S3: Individual QSPR/QSAR model descriptions in document format
S4: Dataset for the multi-walled carbon nanotube (MWCNT) read-across case study.</description><filetype><name/></filetype><filesize/><source>0</source><sourcename>Original Data</sourcename><access><type>1</type><name>Data available in data repository</name><reponame>Joint Research Centre Data Catalogue</reponame><PersistentId>http://data.europa.eu/89h/jrc-eurl-ecvam-nanocomput </PersistentId><deeplinkurl>http://data.jrc.ec.europa.eu/dataset/jrc-eurl-ecvam-nanocomput</deeplinkurl></access></dataset></datasets></data:data>
